# Supplementary material for: Simultaneous Determination of Escitalopram Impurities including the R-enantiomer on a Cellulose tris(3,5-Dimethylphenylcarbamate)-Based Chiral Column in Reversed-Phase Mode
Source: Molecules. 2022 Dec 17;27(24):9022. doi: 10.3390/molecules27249022 (PMC9783879; doi:10.3390/molecules27249022)
Supplement: Supplementary file 1 [file molecules-27-09022-s001.zip]

Archive with 1 entries (1 files):
- molecules-2090777-supplementary.pdf
